# Supplementary material for: Metabolic Control in Mammalian Fed-Batch Cell Cultures for Reduced Lactic Acid Accumulation and Improved Process Robustness
Source: Bioengineering (Basel). 2016 Jan 11;3(1):5. doi: 10.3390/bioengineering3010005 (PMC5597163; doi:10.3390/bioengineering3010005)
Supplement: Supplementary File 1 [file bioengineering-03-00005-s001.zip]

Archive with 2 entries (2 files):
- COLOR part2.zip
- COLOR part1.zip
